# Supplementary material for: Long-Term Cold Acclimation Extends Survival Time at 0°C and Modifies the Metabolomic Profiles of the Larvae of the Fruit Fly Drosophila melanogaster
Source: PLoS One. 2011 Sep 21;6(9):e25025. doi: 10.1371/journal.pone.0025025 (PMC3177886; doi:10.1371/journal.pone.0025025)
Supplement: Dataset S1 — Basic physiological parameters of variously acclimated 3rd instar larvae of Drosophila melanogaster . (XLS) [file pone.0025025.s001.xls]

## Sheet: Sheet1
Dataset S1: Basic parameters of variously acclimated 3rd instar larvae of Drosophila melanogaster
Parameter	Abbr.	Units	25°C				15°C				15°C ® 6°C				ANOVA
			mean	#	S.D.	n	mean	#	S.D.	n	mean	#	S.D.	n	F	P	significance
Fresh mass	FM	mg	1.54	b	0.25	20	1.8	a	0.23	20	1.57	b	0.16	20	8.61	0.0005	***
Dry mass	DM	mg	0.36	b	0.008	20	0.41	a	0.08	20	0.35	b	0.05	20	6.889	0.0021	**
Water mass	WM	mg	1.18	b	0.18	20	1.39	a	0.17	20	1.22	b	0.12	20	9.855	0.002	***
Hydration	H	mg water . mg-1 DM	3.39		0.44	20	3.4		0.47	20	3.5		0.35	20	0.4134	0.6634	ns
Total proteins (water soluble)	Prot w	μg . mg-1 DM	274.2		18.33	4	256.32		7.23	4	251.71		28.59	4	1.405	0.2945	ns
Total proteins (detergent soluble)	Prot d	μg . mg-1 DM	115.69		19.53	4	96.41		9.77	4	103.83		11.01	4	1.897	0.2053	ns
Total lipids	Lip	μg . mg-1 DM	196.55	b	19.66	4	290.05	a	11.47	4	301.66	a	29.04	4	29.27	0.0001	***
Total glycogen	Gly	μg . mg-1 DM	99.31	a	7.74	4	102.62	a	10.26	4	62.64	b	2.83	4	34.11	<0,0001	***
Supercooling point	SCP	°C	-19.89		1.48	16	-20.61		1.58	16	-20.18		1.02	16	1.1	0.3417	ns
			The influence of acclimation on individual parameters was assessed by one-way ANOVA
					(ns, not significant; *, P < 0.05; **, P < 0.01; ***, P < 0.001)
			#, results of Bonferroni post-hoc tests (means indicated with different letters are significantly different)
