# Supplementary material for: Long-Term Cold Acclimation Extends Survival Time at 0°C and Modifies the Metabolomic Profiles of the Larvae of the Fruit Fly Drosophila melanogaster
Source: PLoS One. 2011 Sep 21;6(9):e25025. doi: 10.1371/journal.pone.0025025 (PMC3177886; doi:10.1371/journal.pone.0025025)
Supplement: Dataset S2 — Concentrations of metabolites in body fluids of variously acclimated 3rd instar larvae of Drosophila melanogaster . (XLS) [file pone.0025025.s002.xls]

## Sheet: Sheet1
Dataset S2: Concentrations of metabolites in body fluids of variously acclimated 3rd instar larvae of Drosophila melanogaster
Concentrations in whole body water [mM]
Class	Compound	Abbr.	No.	25°C				15°C				15°C ® 6°C				ANOVA
				mean	#	S.D.	n	mean	#	S.D.	n	mean	#	S.D.	n	F	P	significance
Organic acids	Succinate		1	1.21		0.268	4	0.805		0.145	4	0.919		0.214	4	3.775	0.0645	ns
	Lactate		2	3.588	a	1.596	4	1.954	b	0.437	4	1.459	b	0.569	4	4.865	0.037	*
	Maleate		3	1.02	a	0.087	4	0.759	ab	0.19	4	0.617	b	0.141	4	7.89	0.0105	*
	Citrate		4	0.778	b	0.255	4	1.101	b	0.347	4	2.219	a	0.522	4	14.98	0.0014	**
	Total	OA		6.797	a	1.151	4	4.537	b	1.011	4	4.618	b	0.419	4	7.819	0.0108	*
Amino acids	α-Alanine	Ala	5	6.029		1.865	4	5.636		0.557	4	4.592		1.256	4	1.233	0.3362	ns
	Glycine	Gly	6	1.609	b	0.028	4	1.021	c	0.152	4	2.678	a	0.456	4	36.53	<0,0001	***
	α-Aminobutyrate	AABA	7	0.011	b	0.004	4	0.014	b	0.003	4	0.03	a	0.004	4	30.54	<0,0001	***
	Valine	Val	8	1.334		0.228	4	1.455		0.856	4	1.052		0.622	4	0.438	0.6854	ns
	ß-Aminobutyrate	BABA	9	2.461	a	0.267	4	1.762	ab	0.589	4	1.222	b	0.16	4	10.43	0.0045	**
	Leucine	Leu	10	0.933	a	0.141	4	0.969	a	0.204	4	0.594	b	0.091	4	7.362	0.0128	*
	Isoleucine	Ile	11	0.504	a	0.113	4	0.504	a	0.151	4	0.298	a	0.044	4	4.526	0.0436	*
	Threonine	Thr	12	2.875		0.504	4	2.693		0.755	4	2.057		0.322	4	2.386	0.1474	ns
	Serine	Ser	13	2.236		0.223	4	2.379		0.127	4	2.475		0.339	4	0.9601	0.4188	ns
	Proline	Pro	14	9.404	b	0.925	4	12.424	b	0.839	4	17.691	a	2.233	4	32.25	<0,0001	***
	Asparagine	Asn	15	2.583	b	0.302	4	4.258	b	0.711	4	6.19	a	1.193	4	19.36	0.0005	***
	Aspartate	Asp	16	1.615		0.178	4	1.818		0.211	4	1.302		0.353	4	4.038	0.056	ns
	Methionine	Met	17	0.21		0.034	4	0.156		0.07	4	0.135		0.025	4	2.689	0.1215	ns
	Glutamate	Glu	18	4.506	c	0.383	4	6.681	b	0.272	4	8.212	a	0.752	4	52.94	<0,0001	***
	Glutamine	Gln	19	8.349		0.771	4	7.606		1.178	4	10.589		3.45	4	2.084	0.1804	ns
	Phenylalanine	Phe	20	0.556		0.035	4	0.446		0.043	4	0.533		0.123	4	2.219	0.1646	ns
	Cysteine	Cys	21	0.04		0.025	4	0.047		0.036	4	0.014		0.025	4	1.425	0.29	ns
	Ornithine	Orn	22	0.281		0.123	4	0.431		0.315	4	0.099		0.199	4	2.155	0.172	ns
	Lysine	Lys	23	6.444	ab	0.805	4	5.925	b	1.617	4	9.311	a	1.756	4	6.288	0.0195	*
	Histidine	His	24	1.592	b	0.726	4	4.1	ab	0.575	4	5.51	a	2.717	4	5.735	0.0248	*
	Tyrosine	Tyr	25	8.793	a	2.374	4	9.325	a	1.216	4	12.473	a	1.884	4	4.451	0.0453	*
	Tryptophan	Trp	26	0.156	b	0.021	4	0.224	b	0.059	4	0.335	a	0.058	4	13.45	0.002	**
	Arginine	Arg	27	4.605		0.368	4	4.637		0.367	4	4.695		0.484	4	0.049	0.9519	ns
	Putrescine	Put	28	0.026	c	0.004	4	0.05	b	0.003	4	0.118	a	0.017	4	87.03	<0,0001	***
	Total	FAA		67.151	b	6.976	4	74.55	b	7.192	4	92.204	a	6.809	4	13.55	0.0019	**
Fatty acids	Palmityl	C16:0	29	3.14	a	0.426	4	2.91	ab	0.485	4	1.975	b	0.502	4	6.832	0.0157	*
	Palmitoleyl	C16:1n7	30	2.528		0.66	4	3.658		1.022	4	5.083		2.175	4	3.167	0.0909	ns
	Stearyl	C18:0	31	1.694	a	0.126	4	1.047	b	0.137	4	0.811	b	0.294	4	20.71	0.0004	***
	Oleyl	C18:1n9	32	4.458		0.586	4	5.335		0.689	4	4.129		1.371	4	1.729	0.2316	ns
	Arachidyl	C20:0	33	0.083		0.02	4	0.085		0.036	4	0.1		0.061	4	0.1912	0.8292	ns
	Total	FFA		11.903		1.651	4	13.034		2.184	4	12.097		4.074	4	0.039	0.8364	ns
Sugars and polyols	Glycerol		34	0.79		0.1	4	0.6		0.15	4	0.71		0.15	4	1.985	0.1931	ns
	Fructose	Fru	35	1.69	a	0.34	4	1.13	ab	0.46	4	0.9	b	0.04	4	6.026	0.0218	*
	Glucose	Glc	36	11.31	a	0.62	4	9.44	b	0.64	4	11.8	a	1.21	4	8.243	0.0092	**
	myo-Inositol		37	0.18	a	0.04	4	0.07	b	0.02	4	0	c	0	4	49.4	<0,0001	***
	Sccharose		38	0.05	ab	0.04	4	0.01	b	0.02	4	0.17	a	0.09	4	8.238	0.0093	**
	Trehalose		39	23.96	b	1.24	4	29.75	b	3.36	4	36.54	a	3.7	4	17.94	0.0007	***
	Total	PolyOH		37.98	b	0.53	4	41.01	b	3.89	4	50.13	a	4.11	4	14.86	0.0014	**
All compounds	Total			123.831	b	10.308	4	133.131	ab	14.277	4	159.049	a	15.412	4	7.229	0.0131	*
				The influence of acclimation on concentrations of individual compounds was assessed by one-way ANOVA
						(ns, not significant; *, P < 0.05; **, P < 0.01; ***, P < 0.001)
				#, results of Bonferroni post-hoc tests (means indicated with different letters are significantly different)
