# Supplementary material for: Long-Term Cold Acclimation Extends Survival Time at 0°C and Modifies the Metabolomic Profiles of the Larvae of the Fruit Fly Drosophila melanogaster
Source: PLoS One. 2011 Sep 21;6(9):e25025. doi: 10.1371/journal.pone.0025025 (PMC3177886; doi:10.1371/journal.pone.0025025)
Supplement: Dataset S3 — Relative proportions of phospholipids in membranes of variously acclimated 3rd instar larvae of Drosophila melanogaster . (XLS) [file pone.0025025.s003.xls]

## Sheet: Sheet1
Dataset S3: Relative proportions of phospholipids in membranes of variously acclimated 3rd instar larvae of Drosophila melanogaster
Relative proportions [%]
Class	Compound	No.	25°C				15°C				15°C ® 6°C				ANOVA
			mean	#	S.D.	n	mean	#	S.D.	n	mean	#	S.D.	n	F	P	significance
Lyso-Glycerophospho	Lyso GPEtn 16:1	1	0.051		0.039	8	0.078		0.025	8	0.105		0.056	8	3.312	0.0562	ns
ethanolamines	Lyso GPEtn 16:0	2	0.223	ab	0.058	8	0.158	b	0.038	8	0.247	a	0.09	8	3.942	0.0352	*
	Lyso GPEtn 18:3	3	0.058		0.014	8	0.07		0.029	8	0.055		0.039	8	0.5911	0.5627	ns
	Lyso GPEtn 18:2	4	0.123		0.078	8	0.113		0.057	8	0.125		0.064	8	0.074	0.929	ns
	Lyso GPEtn 18:1	5	0.088	b	0.088	8	0.206	ab	0.056	8	0.329	a	0.133	8	12.2	0.0003	***
	Total Lyso GPEtns		0.542	b	0.183	8	0.625	b	0.137	8	0.861	a	0.311	8	4.413	0.0251	*
Lyso-Glycerophospho	Lyso GPChol 14:0	6	0.061		0.057	8	0.051		0.035	8	0.024		0.023	8	1.757	0.1969	ns
cholines	Lyso GPChol 16:1	7	0.003	b	0.005	8	0.034	a	0.02	8	0.036	a	0.025	8	7.825	0.0029	**
	Lyso GPChol 18:2	8	0.055		0.04	8	0.047		0.055	8	0.025		0.028	8	1.071	0.3607	ns
	Lyso GPChol 18:1	9	0.022		0.031	8	0.017		0.027	8	0.017		0.02	8	0.096	0.9091	ns
	Total Lyso GPChols		0.141		0.083	8	0.149		0.083	8	0.102		0.066	8	0.8368	0.447	ns
Glycerophospho	GPEtn 14:1/16:1	10	0.342		0.149	8	0.287		0.125	8	0.334		0.168	8	0.3208	0.729	ns
ethanolamines	GPEtn 14:0/16:1	11	2.098		0.575	8	2.04		0.285	8	1.927		0.506	8	0.2717	0.7647	ns
	GPEtn 16:1/16:1	12	1.982		0.518	8	1.341		0.323	8	1.607		0.845	8	2.291	0.1259	ns
	GPEtn 14:0/18:2	13	2.843		0.473	8	2.186		0.306	8	2.512		0.659	8	3.446	0.0508	ns
	GPEtn 16:0/16:1	14	6.835		0.931	8	6.068		0.852	8	6.683		1.447	8	1.074	0.3597	ns
	GPEtn 16:1/18:2	15	5.517	a	0.952	8	3.271	b	0.554	8	3.778	b	0.92	8	16.17	<0,0001	***
	GPEtn 16:0/18:3	16	0.618		0.115	8	0.497		0.143	8	0.598		0.122	8	2.079	0.15	ns
	GPEtn 16:1/18:1	17	4.025		0.488	8	4.216		0.791	8	4.329		0.879	8	0.346	0.7113	ns
	GPEtn 16:0/18:2	18	12.34	b	2.276	8	11.352	b	1.986	8	16.219	a	1.966	8	12.23	0.0003	***
	GPEtn 16:0/18:1	19	9.317		1.743	8	11.415		1.756	8	10.4		2.988	8	1.755	0.1973	ns
	GPEtn 18:2/18:2	20	4.048	a	1.189	8	2.059	b	0.288	8	2.547	b	0.618	8	13.73	0.0003	***
	GPEtn 18:1/18:2	21	5.233	b	1.556	8	5.165	b	0.556	8	7.252	a	1.546	8	6.591	0.006	**
	GPEtn 18:1/18:1	22	3.058	b	0.92	8	4.379	a	0.907	8	4.685	a	0.861	8	7.444	0.0036	**
	GPEtm 18:0/18:2	23	1.571		0.23	8	1.631		0.309	8	1.332		0.343	8	2.257	0.1294	ns
	GPEtn 18:0/18:1	24	1.143		0.191	8	1.104		0.257	8	1.041		0.152	8	0.506	0.61	ns
	Total GPEtns		60.972	b	1.036	8	57.01	c	3.178	8	65.245	a	3.267	8	18.63	<0,0001	***
Glycerophospho	GPChol 14:1/16:1	25	0.614		0.089	8	0.648		0.183	8	0.543		0.154	8	1.058	0.365	ns
cholines	GPChol 14:0/16:1	26	1.089	b	0.17	8	1.488	a	0.224	8	1.127	b	0.263	8	7.851	0.0028	**
	GPChol 16:1/16:1	27	1.788	b	0.212	8	2.633	a	0.478	8	1.997	b	0.365	8	11.43	0.0004	***
	GPChol 14:0/18:2	28	2.018	b	0.464	8	3.239	a	0.846	8	1.976	b	0.257	8	12.39	0.0003	***
	GPChol 16:0/16:1	29	4.814	a	0.491	8	4.713	a	0.548	8	3.459	b	0.812	8	11.39	0.0004	***
	GPChol 16:1/18:2	30	4.565	b	1.001	8	6.357	a	1.162	8	5.218	ab	0.776	8	6.682	0.0057	**
	GPChol 16:1/18:1	31	2.887		0.386	8	3.485		0.59	8	2.871		0.625	8	3.311	0.0562	ns
	GPChol 16:0/18:2	32	7.297		0.732	8	7.421		0.98	8	6.482		1.34	8	1.897	0.1748	ns
	GPChol 16:0/18:1	33	4.241	a	1.174	8	2.851	b	0.967	8	2.218	b	0.448	8	10.22	0.0008	***
	GPChol 18:2/18:2	34	3.295	a	0.408	8	3.45	a	0.835	8	2.693	a	0.45	8	3.6	0.0453	*
	GPChol 18:1/18:2	35	3.435		0.5	8	3.52		0.689	8	3.162		0.579	8	0.7922	0.4659	ns
	GPChol 18:1/18:1	36	1.428		0.251	8	1.371		0.436	8	1.183		0.277	8	1.196	0.3222	ns
	GPChol 18:0/18:1	37	0.201	a	0.071	8	0.135	ab	0.046	8	0.073	b	0.042	8	11.02	0.0005	***
	Total GPChols		37.672	b	1.147	8	41.311	a	3.084	8	33.002	c	3.139	8	20.13	<0,0001	***
Glycerophospho	GPSer 18:1/18:2	38	0.205		0.194	8	0.342		0.172	8	0.208		0.186	8	1.443	0.2587	ns
serines	GPSer 18:1/18:1	39	0.278		0.202	8	0.397		0.189	8	0.483		0.28	8	1.642	0.2176	ns
	GPSer 18:0/18:1	40	0.049		0.042	8	0.055		0.056	8	0.025		0.026	8	1.085	0.3562	ns
	GPSer 18:0/18:0	41	0.14		0.055	8	0.11		0.066	8	0.074		0.069	8	2.158	0.1404	ns
	Total GPSers		0.673		0.275	8	0.906		0.229	8	0.79		0.278	8	1.586	0.2283	ns
Fatty acyls	FA 14:0	42	4.09	ab	0.59	8	4.53	a	0.42	8	3.79	b	0.51	8	4.238	0.0284	*
	FA 14:1	43	0.48		0.09	8	0.47		0.11	8	0.44		0.13	8	0.28	0.7583	ns
	FA 16:0	44	22.95		1.21	8	22.32		1.09	8	23.28		1.57	8	1.116	0.3463	ns
	FA 16:1	45	20.22		1.29	8	20.37		0.96	8	18.88		1.84	8	2.705	0.0901	ns
	FA 18:0	46	1.62	a	0.2	8	1.57	ab	0.26	8	1.31	b	0.16	8	4.991	0.0169	*
	FA 18:1	47	20.24	b	1.43	8	22.51	a	1.56	8	22.49	a	1.38	8	6.402	0.0067	**
	FA 18:2	48	30.03	a	0.55	8	27.91	b	1.3	8	29.46	a	1.29	8	7.9	0.0028	**
	FA 18:3	49	0.37		0.06	8	0.32		0.09	8	0.35		0.07	8	0.916	0.4156	ns
Unsaturated FAs	Total UFAs		71.34		0.77	8	71.58		0.88	8	71.62		1.24	8	0.1895	0.8288	ns
18-carbon FAs	Total 18C FAs		52.26		1.36	8	52.32		1.27	8	53.61		1.43	8	0.1945	0.1032	ns
			The influence of acclimation on propotyions of individual lipid species was assessed by one-way ANOVA
					(ns, not significant; *, P < 0.05; **, P < 0.01; ***, P < 0.001)
			#, results of Bonferroni post-hoc tests (means indicated with different letters are significantly different)
